# Supplementary material for: Klebsiella variicola improves the antioxidant ability of maize seedlings under saline-alkali stress
Source: PeerJ. 2021 Aug 9;9:e11963. doi: 10.7717/peerj.11963 (PMC8359796; doi:10.7717/peerj.11963)
Supplement: Supplemental Information 1 [file peerj-09-11963-s001.zip]

Archive with 1 entries (1 files):
- supplemental files.xlsx
