# Supplementary material for: Klebsiella variicola improves the antioxidant ability of maize seedlings under saline-alkali stress
Source: PeerJ. 2021 Aug 9;9:e11963. doi: 10.7717/peerj.11963 (PMC8359796; doi:10.7717/peerj.11963)
Supplement: Supplemental Information 1 [file peerj-09-11963-s001.zip › supplemental files.xlsx]

## Sheet: H2O2
Leaf	M	OD1	OD2	OD3	OD		H2O2					H2O2	Stdev
Con1	0.498	0.67218	0.66903	0.65673	0.66598	7.62736	107.212			Con1	Leaf	109.202	5.95533
	0.502	0.66553	0.64722	0.65885	0.6572	7.49392	104.497				Root	73.2957	4.51123
	0.505	0.70658	0.7172	0.71902	0.714267	8.3612	115.898			Con2	Leaf	45.3334	1.82313
Con2	0.496	0.37025	0.36853	0.37005	0.36961	3.12325	44.0782				Root	44.0448	2.84251
	0.499	0.38875	0.39205	0.37885	0.38655	3.3807	47.4246			K1	Leaf	91.933	6.39252
	0.501	0.38112	0.36968	0.37017	0.373657	3.18475	44.4975				Root	72.1904	2.57672
10²	0.494	0.62503	0.63012	0.62015	0.6251	7.00608	99.2764			K2	Leaf	81.0263	4.03654
	0.503	0.57921	0.57534	0.58051	0.578353	6.29564	87.6133				Root	60.9654	4.8314
	0.5	0.5832	0.57851	0.58421	0.581973	6.35066	88.9092			K3	Leaf	62.7002	7.78331
10⁴	0.494	0.54931	0.54065	0.53981	0.543257	5.76226	81.6514				Root	54.1879	3.60203
	0.505	0.56831	0.57024	0.56016	0.566237	6.1115	84.7139			K4	Leaf	57.9083	4.20354
	0.502	0.52013	0.52758	0.53058	0.526097	5.50147	76.7137				Root	54.0857	3.6314
10⁶	0.498	0.48152	0.47667	0.46928	0.475823	4.73744	66.5905
	0.499	0.42173	0.41672	0.41005	0.416167	3.8308	53.7387
	0.503	0.47965	0.48413	0.48983	0.484537	4.86986	67.7714
10⁸	0.497	0.45134	0.45776	0.46044	0.456513	4.44397	62.5911
	0.502	0.43408	0.42825	0.43225	0.431527	4.06424	56.6726
	0.505	0.42014	0.42821	0.41953	0.422627	3.92898	54.4611
Root	M	OD1	OD2	OD3	OD		H2O2
Con1	0.49	0.48922	0.49055	0.49695	0.49224	4.98693	71.2419
	0.495	0.52776	0.53132	0.52856	0.529213	5.54883	78.4684
	0.493	0.49042	0.48845	0.48907	0.489313	4.94245	70.1768
Con2	0.504	0.36148	0.35935	0.35104	0.35729	2.93602	40.778
	0.5	0.37661	0.38065	0.37521	0.37749	3.24301	45.4021
	0.496	0.39012	0.3437	0.40125	0.378357	3.25618	45.9542
10²	0.49	0.47972	0.488173	0.49022	0.486038	4.89267	69.8953
	0.493	0.49385	0.49632	0.49892	0.496363	5.04959	71.6981
	0.501	0.51931	0.52214	0.51015	0.5172	5.36626	74.9777
10⁴	0.492	0.45827	0.44957	0.45226	0.453367	4.39615	62.5468
	0.496	0.41973	0.42188	0.42756	0.423057	3.93551	55.5415
	0.505	0.47225	0.47182	0.47116	0.471743	4.67543	64.8079
10⁶	0.495	0.44126	0.43257	0.43016	0.434663	4.1119	58.1481
	0.506	0.41589	0.41953	0.41755	0.417657	3.85344	53.3085
	0.502	0.41024	0.40532	0.40023	0.405263	3.6651	51.1069
10⁸	0.506	0.39531	0.40211	0.41055	0.402657	3.62548	50.1549
	0.502	0.42962	0.43654	0.43752	0.43456	4.11033	57.3154
	0.495	0.42124	0.42057	0.41526	0.419023	3.87421	54.7869

## Sheet: O2-·
Leaf	M	OD1	OD2	OD3	OD		O2-					O2-	Stdev
Con1	0.506	0.50592	0.50613	0.50695	0.506333	36.8634	33.9979			Con1	Leaf	34.6736	0.656781
	0.501	0.51036	0.51233	0.51375	0.512147	37.2671	34.7132				Root	15.9104	0.332041
	0.502	0.52177	0.52234	0.52326	0.522457	37.9831	35.3097			Con2	Leaf	11.8843	0.15047
Con2	0.502	0.15632	0.15712	0.15734	0.156927	12.5991	11.7123				Root	9.74342	0.346152
	0.504	0.16186	0.16095	0.16118	0.16133	12.9049	11.9489			K1	Leaf	32.4169	0.922302
	0.499	0.16012	0.15964	0.16067	0.160143	12.8225	11.9916				Root	14.846	0.448949
10²	0.498	0.46521	0.46601	0.46613	0.465783	34.0475	31.9052			K2	Leaf	27.0424	0.520594
	0.501	0.49285	0.49312	0.49335	0.493107	35.9449	33.4816				Root	13.4963	0.293145
	0.503	0.46985	0.47023	0.47011	0.470063	34.3447	31.8638			K3	Leaf	24.4077	1.09302
10⁴	0.505	0.39595	0.39622	0.39702	0.396397	29.2289	27.0102				Root	12.6785	0.310379
	0.499	0.39786	0.40023	0.40234	0.400143	29.4891	27.5783			K4	Leaf	21.8404	0.96578
	0.503	0.39042	0.38926	0.38255	0.38741	28.6049	26.5386				Root	12.7045	0.0250918
10⁶	0.497	0.35034	0.35546	0.35467	0.35349	26.2493	24.6472
	0.499	0.36125	0.36752	0.36924	0.366003	27.1183	25.3611
	0.504	0.33245	0.33751	0.33965	0.336537	25.072	23.2148
10⁸	0.502	0.30523	0.29867	0.30337	0.302423	22.703	21.1051
	0.503	0.30125	0.30967	0.31586	0.308927	23.1546	21.4821
	0.505	0.32955	0.33231	0.33678	0.33288	24.8181	22.9342
Root	M	OD1	OD2	OD3	OD		O2-
Con1	0.496	0.20856	0.21463	0.21756	0.213583	16.5336	15.5558
	0.501	0.22065	0.22145	0.22467	0.222257	17.1359	15.9616
	0.497	0.22134	0.22456	0.22657	0.224157	17.2678	16.2139
Con2	0.503	0.12045	0.12204	0.12168	0.12139	10.1312	9.39944
	0.502	0.13125	0.12965	0.13457	0.131823	10.8558	10.0917
	0.499	0.12475	0.12565	0.12598	0.12546	10.4139	9.73911
10²	0.501	0.19796	0.19832	0.19937	0.19855	15.4896	14.4281
	0.496	0.20135	0.20196	0.20225	0.201853	15.719	14.7894
	0.503	0.21297	0.21315	0.21376	0.213293	16.5134	15.3206
10⁴	0.498	0.18557	0.18692	0.18862	0.187037	14.69	13.7658
	0.504	0.17983	0.18057	0.18122	0.18054	14.2389	13.1842
	0.5	0.18155	0.18634	0.18527	0.184387	14.506	13.539
10⁶	0.495	0.17158	0.17377	0.17305	0.1728	13.7014	12.9171
	0.499	0.16504	0.16498	0.16593	0.165317	13.1817	12.3276
	0.506	0.17422	0.17558	0.17583	0.17521	13.8688	12.7907
10⁸	0.502	0.17115	0.17285	0.17304	0.172347	13.6699	12.7077
	0.498	0.16985	0.17025	0.17086	0.17032	13.5292	12.6779
	0.503	0.17153	0.17364	0.17398	0.17305	13.7188	12.7278

## Sheet: SOD
Con		Leaf	M	OD1	OD2	OD3	OD	SOD						SOD	Stdev
0.49578	0.496057	Con1	0.495	0.30564	0.31258	0.31196	0.31006	106.047				Con1	Leaf	104.474	1.38731
0.49608			0.498	0.31258	0.30967	0.31563	0.312627	103.953					Root	80.0117	4.95326
0.49631			0.502	0.31257	0.31146	0.31226	0.312097	103.423				Con2	Leaf	159.997	5.44585
		Con2	0.492	0.20653	0.21006	0.20367	0.206753	165.953					Root	39.0118	1.16032
			0.496	0.21965	0.22312	0.22675	0.223173	155.272				K1	Leaf	109.868	0.717368
			0.501	0.21057	0.21453	0.21755	0.214217	158.768					Root	77.2003	4.01682
		10²	0.493	0.30225	0.30657	0.30782	0.305547	109.061				K2	Leaf	114.91	1.86134
			0.499	0.30028	0.30157	0.30225	0.301367	110.113					Root	89.1421	2.35211
			0.495	0.30126	0.30253	0.30332	0.30237	110.431				K3	Leaf	133.081	4.32651
		10⁴	0.498	0.29336	0.29667	0.29703	0.295687	113.553					Root	96.3016	3.31298
			0.503	0.29364	0.29227	0.29195	0.29262	114.145				K4	Leaf	137.335	6.63423
			0.504	0.28556	0.28727	0.28835	0.28706	117.032					Root	102.228	1.61889
		10⁶	0.499	0.25567	0.25693	0.25834	0.25698	135.218
			0.502	0.25403	0.25396	0.25487	0.254287	135.924
			0.501	0.26776	0.26863	0.26957	0.268653	128.102
		10⁸	0.505	0.25934	0.26116	0.26057	0.260357	131.724
			0.502	0.25493	0.25336	0.25617	0.25482	135.624
			0.499	0.23961	0.24103	0.24023	0.24029	144.657
		Root	M	OD1	OD2	OD3	OD	SOD
		Con1	0.503	0.34125	0.34352	0.34659	0.343787	85.4364
			0.501	0.36057	0.36224	0.36206	0.361623	75.7297
			0.506	0.35226	0.35543	0.35627	0.354653	78.8689
		Con2	0.5	0.42513	0.42657	0.42714	0.42628	39.3856
			0.502	0.42853	0.42935	0.42906	0.42898	37.7107
			0.506	0.42413	0.42388	0.42534	0.42445	39.9392
		10²	0.495	0.36743	0.36895	0.36991	0.368763	72.5767
			0.498	0.35596	0.35602	0.35697	0.356317	79.1932
			0.502	0.35405	0.35397	0.35416	0.35406	79.8309
		10⁴	0.508	0.33842	0.33913	0.33967	0.339073	87.2141
			0.502	0.33452	0.33146	0.33253	0.332837	91.7627
			0.503	0.33755	0.33962	0.33808	0.338417	88.4495
		10⁶	0.505	0.32652	0.32805	0.32765	0.327407	94.2522
			0.503	0.31678	0.31752	0.31853	0.31761	100.124
			0.502	0.32557	0.32856	0.32962	0.327917	94.5288
		10⁸	0.499	0.31621	0.31453	0.31556	0.315433	102.157
			0.501	0.31202	0.31175	0.31118	0.31165	103.881
			0.497	0.31755	0.31934	0.31957	0.31882	100.645

## Sheet: POD
Leaf	M	OD1	OD2	OD3	OD4	∆OD1	∆OD2	∆OD3	∆OD	POD					POD	Stdev
Con1	0.502	0.08054	0.10344	0.13051	0.16034	0.0229	0.02707	0.02983	0.0266	18.5458			Con1	Leaf	16.2474	2.27901
	0.503	0.09274	0.11448	0.13881	0.16262	0.02174	0.02433	0.02381	0.0232933	16.2081				Root	46.8942	1.9423
	0.499	0.08801	0.10757	0.12605	0.14784	0.01956	0.01848	0.02179	0.0199433	13.9883			Con2	Leaf	31.0337	1.15589
Con2	0.495	0.10877	0.14738	0.18354	0.23631	0.03861	0.03616	0.05277	0.0425133	30.0599				Root	22.4953	2.56252
	0.497	0.10562	0.14873	0.19324	0.23653	0.04311	0.04451	0.04329	0.0436367	30.73			K1	Leaf	17.7991	0.909657
	0.502	0.10635	0.15149	0.20223	0.24538	0.04514	0.05074	0.04315	0.0463433	32.3111				Root	25.0815	2.72984
10²	0.499	0.07921	0.10402	0.13215	0.15983	0.02481	0.02813	0.02768	0.0268733	18.849			K2	Leaf	22.4017	0.16667
	0.501	0.08121	0.10237	0.12963	0.15528	0.02116	0.02726	0.02565	0.02469	17.2485				Root	28.4454	0.838196
	0.495	0.08522	0.10827	0.13033	0.15862	0.02305	0.02206	0.02829	0.0244667	17.2997			K3	Leaf	25.1653	0.359776
10⁴	0.497	0.08365	0.11252	0.14523	0.17836	0.02887	0.03271	0.03313	0.03157	22.2324				Root	36.0042	1.06734
	0.5	0.07965	0.11053	0.14126	0.17568	0.03088	0.03073	0.03442	0.03201	22.407			K4	Leaf	26.9301	0.511975
	0.503	0.08022	0.11157	0.14556	0.17751	0.03135	0.03399	0.03195	0.03243	22.5656				Root	37.1678	2.77964
10⁶	0.493	0.08511	0.12036	0.15563	0.19125	0.03525	0.03527	0.03562	0.03538	25.1176
	0.496	0.08463	0.11966	0.15523	0.1902	0.03503	0.03557	0.03497	0.03519	24.8317
	0.495	0.08126	0.11597	0.15368	0.18965	0.03471	0.03771	0.03597	0.03613	25.5465
10⁸	0.498	0.08812	0.12352	0.16253	0.20123	0.0354	0.03901	0.0387	0.0377033	26.4983
	0.502	0.09025	0.12653	0.16587	0.20856	0.03628	0.03934	0.04269	0.0394367	27.4957
	0.503	0.09455	0.12963	0.16872	0.21008	0.03508	0.03909	0.04136	0.03851	26.7962
Root	M	OD1	OD2	OD3	OD4	∆OD1	∆OD2	∆OD3	∆OD	POD
Con1	0.5	0.10772	0.16779	0.23521	0.31204	0.06007	0.06742	0.07683	0.0681067	47.6747
	0.496	0.11266	0.17991	0.24995	0.31811	0.06725	0.07004	0.06816	0.0684833	48.3249
	0.497	0.11175	0.17584	0.23723	0.3021	0.06409	0.06139	0.06487	0.06345	44.6831
Con2	0.503	0.07554	0.10956	0.14338	0.17895	0.03402	0.03382	0.03557	0.03447	23.9851
	0.495	0.0728	0.09907	0.12608	0.15569	0.02627	0.02701	0.02961	0.02763	19.5364
	0.501	0.0823	0.11558	0.14963	0.18521	0.03328	0.03405	0.03558	0.0343033	23.9644
10²	0.501	0.08551	0.11881	0.15102	0.18574	0.0333	0.03221	0.03472	0.03341	23.3403
	0.503	0.08335	0.11158	0.14106	0.18543	0.02823	0.02948	0.04437	0.0340267	23.6766
	0.497	0.09116	0.13053	0.1712	0.21141	0.03937	0.04067	0.04021	0.0400833	28.2277
10⁴	0.503	0.09353	0.13088	0.1725	0.21396	0.03735	0.04162	0.04146	0.0401433	27.9327
	0.502	0.09442	0.13115	0.17251	0.21486	0.03673	0.04136	0.04235	0.0401467	27.9907
	0.498	0.08965	0.13058	0.17022	0.2152	0.04093	0.03964	0.04498	0.04185	29.4127
10⁶	0.505	0.09225	0.14253	0.19521	0.24931	0.05028	0.05268	0.0541	0.0523533	36.2845
	0.502	0.09331	0.14486	0.19867	0.2521	0.05155	0.05381	0.05343	0.05293	36.9034
	0.499	0.09563	0.13941	0.18955	0.24458	0.04378	0.05014	0.05503	0.04965	34.8246
10⁸	0.509	0.09578	0.14557	0.19956	0.25157	0.04979	0.05399	0.05201	0.05193	35.7083
	0.506	0.10224	0.15753	0.20458	0.25587	0.05529	0.04705	0.05129	0.05121	35.4219
	0.502	0.09753	0.15262	0.21145	0.27125	0.05509	0.05883	0.0598	0.0579067	40.3732

## Sheet: CAT
Leaf	M	OD1	OD2	OD3	OD4	∆OD1	∆OD2	∆OD3	∆OD	CAT					CAT	Stdev
Con1	0.503	0.572	0.552	0.527	0.508	0.02	0.025	0.019	0.0213333	148.443			Con1	Leaf	138.838	9.07532
	0.5	0.56	0.543	0.521	0.501	0.017	0.022	0.02	0.0196667	137.667				Root	55.113	3.56096
	0.501	0.529	0.509	0.492	0.473	0.02	0.017	0.019	0.0186667	130.406			Con2	Leaf	95.6976	5.30778
Con2	0.507	0.571	0.557	0.544	0.532	0.014	0.013	0.012	0.013	89.7436				Root	12.3998	1.41053
	0.502	0.517	0.496	0.484	0.474	0.021	0.012	0.01	0.0143333	99.9336			K1	Leaf	97.0212	4.61999
	0.503	0.535	0.519	0.506	0.493	0.016	0.013	0.013	0.014	97.4155				Root	15.5481	3.58729
10²	0.499	0.552	0.539	0.526	0.512	0.013	0.013	0.014	0.0133333	93.5204			K2	Leaf	112.601	8.2984
	0.502	0.55	0.536	0.522	0.509	0.014	0.014	0.013	0.0136667	95.2855				Root	21.8327	3.6723
	0.502	0.51	0.492	0.478	0.466	0.018	0.014	0.012	0.0146667	102.258			K3	Leaf	118.636	7.23614
10⁴	0.501	0.523	0.505	0.49	0.473	0.018	0.015	0.017	0.0166667	116.434				Root	44.0866	6.32597
	0.503	0.519	0.501	0.483	0.468	0.018	0.018	0.015	0.017	118.29			K4	Leaf	124.807	3.58017
	0.498	0.513	0.499	0.483	0.469	0.014	0.016	0.014	0.0146667	103.079				Root	47.5579	3.27618
10⁶	0.496	0.498	0.48	0.464	0.451	0.018	0.016	0.013	0.0156667	110.551
	0.506	0.496	0.471	0.455	0.442	0.025	0.016	0.013	0.018	124.506
	0.502	0.472	0.452	0.434	0.42	0.02	0.018	0.014	0.0173333	120.85
10⁸	0.502	0.487	0.47	0.455	0.435	0.017	0.015	0.02	0.0173333	120.85
	0.501	0.469	0.448	0.43	0.415	0.021	0.018	0.015	0.018	125.749
	0.502	0.476	0.458	0.44	0.421	0.018	0.018	0.019	0.0183333	127.822
Root	M	OD1	OD2	OD3	OD4	∆OD1	∆OD2	∆OD3	∆OD	CAT
Con1	0.498	0.413	0.404	0.396	0.389	0.009	0.008	0.007	0.008	56.2249
	0.502	0.425	0.417	0.409	0.403	0.008	0.008	0.006	0.00733333	51.1288
	0.503	0.421	0.412	0.403	0.396	0.009	0.009	0.007	0.00833333	57.9854
Con2	0.505	0.34	0.339	0.337	0.335	0.001	0.002	0.002	0.00166667	11.5512
	0.502	0.313	0.311	0.309	0.308	0.002	0.002	0.001	0.00166667	11.6202
	0.499	0.341	0.338	0.336	0.335	0.003	0.002	0.001	0.002	14.0281
10²	0.498	0.358	0.355	0.352	0.35	0.003	0.003	0.002	0.00266667	18.7416
	0.503	0.342	0.339	0.337	0.335	0.003	0.002	0.002	0.00233333	16.2359
	0.5	0.365	0.363	0.361	0.36	0.002	0.002	0.001	0.00166667	11.6667
10⁴	0.497	0.349	0.345	0.341	0.338	0.004	0.004	0.003	0.00366667	25.8216
	0.502	0.342	0.339	0.336	0.334	0.003	0.003	0.002	0.00266667	18.5923
	0.498	0.338	0.335	0.331	0.329	0.003	0.004	0.002	0.003	21.0843
10⁶	0.506	0.335	0.329	0.323	0.318	0.006	0.006	0.005	0.00566667	39.1963
	0.502	0.329	0.322	0.316	0.311	0.007	0.006	0.005	0.006	41.8327
	0.501	0.318	0.31	0.303	0.296	0.008	0.007	0.007	0.00733333	51.2309
10⁸	0.496	0.324	0.317	0.31	0.305	0.007	0.007	0.005	0.00633333	44.6909
	0.498	0.318	0.31	0.303	0.298	0.008	0.007	0.005	0.00666667	46.8541
	0.502	0.305	0.297	0.289	0.283	0.008	0.008	0.006	0.00733333	51.1288

## Sheet: APX
Leaf	M	OD1	OD2	OD3	OD4	∆OD1	∆OD2	∆OD3	∆OD	APX					APX	Stdev
Con1	0.507	0.455	0.445	0.432	0.419	0.01	0.013	0.013	0.012	8.28402			Con1	Leaf	7.56899	0.658999
	0.501	0.452	0.443	0.433	0.422	0.009	0.01	0.011	0.01	6.98603				Root	20.7826	0.690868
	0.502	0.402	0.392	0.381	0.37	0.01	0.011	0.011	0.0106667	7.43692			Con2	Leaf	27.9274	1.56847
Con2	0.503	0.365	0.321	0.286	0.252	0.044	0.035	0.034	0.0376667	26.2094				Root	13.7518	0.639059
	0.502	0.311	0.276	0.239	0.185	0.035	0.037	0.054	0.042	29.2829			K1	Leaf	13.0236	1.99282
	0.499	0.336	0.291	0.255	0.215	0.045	0.036	0.04	0.0403333	28.2899				Root	21.2612	0.474618
10²	0.501	0.441	0.422	0.396	0.376	0.019	0.026	0.02	0.0216667	15.1364			K2	Leaf	17.7949	1.94644
	0.503	0.44	0.418	0.4	0.385	0.022	0.018	0.015	0.0183333	12.7568				Root	23.6012	2.39903
	0.501	0.456	0.439	0.422	0.408	0.017	0.017	0.014	0.016	11.1776			K3	Leaf	21.6577	1.6743
10⁴	0.502	0.433	0.41	0.387	0.363	0.023	0.023	0.024	0.0233333	16.2683				Root	27.5641	0.333263
	0.504	0.403	0.381	0.358	0.329	0.022	0.023	0.029	0.0246667	17.1296			K4	Leaf	23.8771	2.13129
	0.502	0.415	0.387	0.355	0.329	0.028	0.032	0.026	0.0286667	19.9867				Root	33.1019	1.80437
10⁶	0.492	0.398	0.365	0.331	0.299	0.033	0.034	0.032	0.033	23.4756
	0.498	0.376	0.342	0.316	0.285	0.034	0.026	0.031	0.0303333	21.3186
	0.503	0.402	0.378	0.345	0.315	0.024	0.033	0.03	0.029	20.1789
10⁸	0.502	0.356	0.321	0.296	0.253	0.035	0.025	0.043	0.0343333	23.9376
	0.503	0.368	0.329	0.292	0.256	0.039	0.037	0.036	0.0373333	25.9775
	0.505	0.347	0.319	0.283	0.253	0.028	0.036	0.03	0.0313333	21.7162
Root	M	OD1	OD2	OD3	OD4	∆OD1	∆OD2	∆OD3	∆OD	APX
Con1	0.507	0.336	0.308	0.276	0.245	0.028	0.032	0.031	0.0303333	20.9402
	0.501	0.312	0.286	0.255	0.226	0.026	0.031	0.029	0.0286667	20.0266
	0.502	0.321	0.292	0.261	0.229	0.029	0.031	0.032	0.0306667	21.3811
Con2	0.502	0.211	0.193	0.172	0.155	0.018	0.021	0.017	0.0186667	13.0146
	0.503	0.235	0.214	0.193	0.174	0.021	0.021	0.019	0.0203333	14.1484
	0.505	0.226	0.208	0.183	0.165	0.018	0.025	0.018	0.0203333	14.0924
10²	0.502	0.245	0.211	0.183	0.155	0.034	0.028	0.028	0.03	20.9163
	0.504	0.256	0.223	0.196	0.165	0.033	0.027	0.031	0.0303333	21.0648
	0.503	0.244	0.215	0.183	0.15	0.029	0.032	0.033	0.0313333	21.8025
10⁴	0.504	0.256	0.222	0.193	0.162	0.034	0.029	0.031	0.0313333	21.7593
	0.501	0.257	0.225	0.186	0.144	0.032	0.039	0.042	0.0376667	26.314
	0.503	0.273	0.242	0.213	0.175	0.031	0.029	0.038	0.0326667	22.7303
10⁶	0.506	0.285	0.245	0.203	0.165	0.04	0.042	0.038	0.04	27.668
	0.502	0.293	0.255	0.213	0.176	0.038	0.042	0.037	0.039	27.1912
	0.503	0.318	0.28	0.239	0.198	0.038	0.041	0.041	0.04	27.833
10⁸	0.506	0.286	0.236	0.189	0.138	0.05	0.047	0.051	0.0493333	34.1238
	0.504	0.305	0.259	0.213	0.171	0.046	0.046	0.042	0.0446667	31.0185
	0.502	0.312	0.263	0.215	0.165	0.049	0.048	0.05	0.049	34.1633

## Sheet: GPX
Leaf	M	OD1	OD2	OD3	OD4	∆OD1	∆OD2	∆OD3	∆OD	GPX					GPX	Stdev
Con1	0.498	0.11374	0.12563	0.13753	0.14986	0.01189	0.0119	0.01233	0.01204	56.4123			Con1	Leaf	57.1963	1.98054
	0.502	0.11855	0.13152	0.14435	0.15692	0.01297	0.01283	0.01257	0.01279	59.4489				Root	41.9895	0.569397
	0.503	0.11081	0.12205	0.13422	0.14685	0.01124	0.01217	0.01263	0.0120133	55.7279			Con2	Leaf	29.3728	1.36076
Con2	0.502	0.15071	0.15683	0.16286	0.16883	0.00612	0.00603	0.00597	0.00604	28.0744				Root	25.8188	2.28633
	0.506	0.15063	0.15732	0.16453	0.17066	0.00669	0.00721	0.00613	0.00667667	30.7883			K1	Leaf	30.1493	1.97824
	0.503	0.14863	0.15478	0.16102	0.16755	0.00615	0.00624	0.00653	0.00630667	29.2556				Root	57.5814	3.59269
10²	0.503	0.12653	0.13265	0.13896	0.14552	0.00612	0.00631	0.00656	0.00633	29.3638			K2	Leaf	34.0039	0.524812
	0.501	0.13215	0.13935	0.14621	0.15302	0.0072	0.00686	0.00681	0.00695667	32.3996				Root	81.9838	3.32405
	0.5	0.13025	0.13621	0.14225	0.14869	0.00596	0.00604	0.00644	0.00614667	28.6844			K3	Leaf	39.7213	0.628714
10⁴	0.501	0.13527	0.14255	0.14986	0.15756	0.00728	0.00731	0.0077	0.00743	34.6041				Root	86.5771	3.19857
	0.503	0.13221	0.13962	0.14635	0.15396	0.00741	0.00673	0.00761	0.00725	33.6315			K4	Leaf	40.283	1.33135
	0.502	0.13025	0.13755	0.14469	0.15205	0.0073	0.00714	0.00736	0.00726667	33.776				Root	100.756	3.26503
10⁶	0.506	0.14126	0.14976	0.15883	0.16683	0.0085	0.00907	0.008	0.00852333	39.3039
	0.502	0.13786	0.14625	0.15421	0.1633	0.00839	0.00796	0.00909	0.00848	39.4157
	0.5	0.13934	0.14855	0.15667	0.16534	0.00921	0.00812	0.00867	0.00866667	40.4444
10⁸	0.503	0.14362	0.15228	0.16125	0.17023	0.00866	0.00897	0.00898	0.00887	41.1465
	0.503	0.13862	0.14683	0.15536	0.16368	0.00821	0.00853	0.00832	0.00835333	38.7497
	0.505	0.14028	0.14903	0.15836	0.16687	0.00875	0.00933	0.00851	0.00886333	40.9527
Root	M	OD1	OD2	OD3	OD4	∆OD1	∆OD2	∆OD3	∆OD	GPX
Con1	0.501	0.15767	0.16683	0.17567	0.18443	0.00916	0.00884	0.00876	0.00892	41.5436
	0.506	0.15241	0.16152	0.17053	0.1796	0.00911	0.00901	0.00907	0.00906333	41.794
	0.503	0.15459	0.16358	0.17237	0.18216	0.00899	0.00879	0.00979	0.00919	42.6309
Con2	0.502	0.17556	0.18024	0.18563	0.19067	0.00468	0.00539	0.00504	0.00503667	23.4108
	0.503	0.17034	0.1762	0.18196	0.18721	0.00586	0.00576	0.00525	0.00562333	26.0857
	0.506	0.16937	0.17563	0.18128	0.18756	0.00626	0.00565	0.00628	0.00606333	27.96
10²	0.498	0.15126	0.16231	0.17423	0.18702	0.01105	0.01192	0.01279	0.01192	55.8501
	0.503	0.14867	0.16324	0.17665	0.18858	0.01457	0.01341	0.01193	0.0133033	61.712
	0.506	0.15247	0.16457	0.17698	0.18837	0.0121	0.01241	0.01139	0.0119667	55.1823
10⁴	0.496	0.15673	0.17354	0.19065	0.20705	0.01681	0.01711	0.0164	0.0167733	78.9068
	0.503	0.15121	0.16854	0.18576	0.20394	0.01733	0.01722	0.01818	0.0175767	81.5352
	0.505	0.16204	0.18025	0.19836	0.21756	0.01821	0.01811	0.0192	0.0185067	85.5094
10⁶	0.495	0.15657	0.17562	0.19436	0.21401	0.01905	0.01874	0.01965	0.0191467	90.2536
	0.502	0.14967	0.16786	0.18634	0.20456	0.01819	0.01848	0.01822	0.0182967	85.0443
	0.506	0.14563	0.16335	0.18236	0.20056	0.01772	0.01901	0.0182	0.01831	84.4335
10⁸	0.503	0.15432	0.17663	0.19456	0.21967	0.02231	0.01793	0.02511	0.0217833	101.049
	0.5	0.15128	0.17368	0.19587	0.21805	0.0224	0.02219	0.02218	0.0222567	103.864
	0.501	0.14776	0.16964	0.19201	0.21047	0.02188	0.02237	0.01846	0.0209033	97.3542

## Sheet: GR
Leaf	M	OD1	OD2	∆OD	GR					GR	Stdev
Con1	0.501	1.18375	0.77562	0.40813	3.05596			Con1	Leaf	3.19165	0.21877
	0.502	1.24774	0.83625	0.41149	3.07498				Root	5.89276	0.394451
	0.5	1.33472	0.87568	0.45904	3.44403			Con2	Leaf	6.64248	0.207072
Con2	0.503	1.42536	0.56386	0.8615	6.42501				Root	3.9387	0.170635
	0.499	1.32207	0.41258	0.90949	6.83729			K1	Leaf	4.20444	0.299635
	0.503	1.29656	0.40286	0.8937	6.66515				Root	5.7785	0.256778
10²	0.496	1.15801	0.64553	0.51248	3.87598			K2	Leaf	4.80425	0.259573
	0.502	1.25835	0.68634	0.57201	4.27451				Root	6.43804	0.384599
	0.506	1.42563	0.82366	0.60197	4.46283			K3	Leaf	5.83605	0.378423
10⁴	0.497	1.33564	0.70235	0.63329	4.78005				Root	7.13708	0.131403
	0.503	1.12365	0.51254	0.61111	4.55762			K4	Leaf	6.25136	0.377298
	0.502	1.12545	0.44631	0.67914	5.07507				Root	7.26095	0.262602
10⁶	0.503	1.22353	0.49622	0.72731	5.42423
	0.5	1.34583	0.52366	0.82217	6.16848
	0.501	1.11257	0.32255	0.79002	5.91544
10⁸	0.502	1.23552	0.40254	0.83298	6.22468
	0.503	1.11586	0.32635	0.78951	5.88811
	0.502	1.35225	0.46352	0.88873	6.64129
Root	M	OD1	OD2	∆OD	GR
Con1	0.501	1.53225	0.71123	0.82102	6.14755
	0.503	1.39652	0.57963	0.81689	6.09231
	0.504	1.45628	0.72562	0.73066	5.4384
Con2	0.503	1.35672	0.80255	0.55417	4.13296
	0.504	1.11586	0.60357	0.51229	3.81304
	0.506	1.12556	0.60354	0.52202	3.87011
10²	0.497	1.35634	0.61253	0.74381	5.61425
	0.505	1.42564	0.66547	0.76017	5.64684
	0.502	1.12542	0.31255	0.81287	6.07441
10⁴	0.498	1.22354	0.31255	0.91099	6.86232
	0.499	1.42562	0.61257	0.81305	6.11228
	0.502	1.52358	0.67523	0.84835	6.33954
10⁶	0.504	1.36568	0.42521	0.94047	7.00004
	0.503	1.45235	0.47862	0.97373	7.26201
	0.499	1.56356	0.61258	0.95098	7.1492
10⁸	0.503	1.55637	0.59852	0.95785	7.14358
	0.506	1.45255	0.43258	1.01997	7.56177
	0.503	1.60256	0.65357	0.94899	7.0775

## Sheet: ASA
Leaf	M	OD(ASA+DHA)		ASA+DHA(mg/g FW)	OD(ASA)		ASA	DHA	ASA/DHA				ASA+DHA(mg/g FW)	Stdev	ASA/DHA	Stdev
Con1	0.507	2.12521	264.396	3.65044	0.50165	63.9568	0.883033	2.76741	0.319083		Con1	Leaf	3.52289	0.111014	0.338187	0.0193332
	0.502	1.98654	247.277	3.44808	0.51134	65.1531	0.908509	2.53957	0.357741			Root	2.70889	0.166186	2.68354	0.248626
	0.506	2.01542	250.842	3.47015	0.49657	63.3296	0.876102	2.59404	0.337736		Con2	Leaf	2.92194	0.144938	2.93951	0.112019
Con2	0.502	1.66541	207.631	2.89525	1.22456	153.205	2.13632	0.758927	2.81493			Root	2.33394	0.0514551	9.48999	0.270768
	0.503	1.77534	221.202	3.07836	1.32421	165.507	2.30328	0.77508	2.97167		K1	Leaf	4.31828	0.268044	0.377134	0.0366729
	0.505	1.61524	201.437	2.7922	1.21056	151.477	2.09967	0.692522	3.03193			Root	3.09375	0.0694154	2.99452	0.185884
10²	0.498	2.34122	291.064	4.09126	0.66543	84.1765	1.1832	2.90806	0.406871		K2	Leaf	4.95105	0.171949	0.94597	0.0669588
	0.502	2.45213	304.757	4.2496	0.67413	85.2506	1.18875	3.06084	0.388375			Root	4.18964	0.283813	5.19412	0.875264
	0.5	2.65312	329.57	4.61399	0.65521	82.9148	1.16081	3.45318	0.336156		K3	Leaf	5.42061	0.203541	1.68659	0.296395
10⁴	0.502	2.86324	355.511	4.95733	1.33564	166.919	2.32755	2.62978	0.885075			Root	4.97921	0.135908	6.83308	0.581085
	0.503	2.96353	367.893	5.11978	1.42364	177.783	2.47411	2.64566	0.935158		K4	Leaf	5.3211	0.161511	1.93249	0.187072
	0.499	2.74136	340.464	4.77605	1.37456	171.723	2.40895	2.3671	1.01768			Root	5.08165	0.162382	8.6693	0.201293
10⁶	0.503	3.11234	386.264	5.37545	1.96542	244.669	3.40494	1.97051	1.72795
	0.501	3.25497	403.873	5.64293	1.87563	233.584	3.26365	2.37929	1.37169
	0.505	3.04764	378.277	5.24344	2.01254	250.486	3.47209	1.77135	1.96014
10⁸	0.497	2.98424	370.449	5.2176	1.90171	236.804	3.33526	1.88233	1.77188
	0.499	3.16354	392.585	5.50721	2.06234	256.635	3.60008	1.90712	1.8877
	0.502	3.02657	375.675	5.2385	2.05682	255.953	3.56907	1.66943	2.13789
Root	M	OD(ASA+DHA)		ASA+DHA(mg/g FW)	OD(ASA)		ASA	DHA	ASA/DHA
Con1	0.506	1.56547	195.293	2.70168	1.11235	139.352	1.92779	0.773884	2.49106
	0.505	1.66571	207.668	2.87856	1.24139	155.283	2.15243	0.726131	2.96425
	0.503	1.46573	182.979	2.54643	1.05349	132.085	1.83816	0.708264	2.59531
Con2	0.502	1.32453	165.547	2.30842	1.19465	149.512	2.08483	0.22359	9.32438
	0.499	1.36545	170.599	2.39317	1.23753	154.806	2.17163	0.221539	9.80245
	0.5	1.31445	164.302	2.30023	1.18578	148.417	2.07784	0.222393	9.34313
10²	0.504	1.74153	217.028	3.01428	1.31456	164.316	2.28217	0.732116	3.11722
	0.502	1.79854	224.067	3.12444	1.35432	169.225	2.35971	0.764729	3.08568
	0.501	1.80542	224.916	3.14254	1.32354	165.425	2.31132	0.831217	2.78065
10⁴	0.499	2.22547	276.774	3.8826	1.85463	230.991	3.24036	0.642243	5.04538
	0.502	2.56412	318.583	4.44239	2.20241	273.927	3.8197	0.622687	6.13422
	0.503	2.45374	304.956	4.24391	1.99654	248.511	3.45841	0.785509	4.40276
10⁶	0.506	2.84123	352.794	4.88055	2.44234	303.548	4.19928	0.681264	6.16395
	0.504	2.85461	354.446	4.92286	2.50123	310.819	4.31692	0.605933	7.12443
	0.5	2.95412	366.731	5.13423	2.59234	322.067	4.50893	0.625299	7.21085
10⁸	0.503	3.02145	375.043	5.21929	2.71456	337.156	4.69203	0.527264	8.89882
	0.503	2.96547	368.132	5.12311	2.65234	329.474	4.58513	0.537984	8.52279
	0.506	2.85412	354.385	4.90256	2.55468	317.417	4.39115	0.511414	8.58629

## Sheet: GSH
Leaf	M	OD	∆OD(GSH)		GSH(μmol/g FW)		OD	∆OD(GSH+GSSG)		GSH+GSSG	GSSG	GSH/GSSG				GSH+GSSG	Stdev	GSH/GSSG	Stdev
Con1	0.501	0.34115	0.32859	2.2279	155.642		0.46283	0.45246	3.09413	216.156	60.5146	2.57197		Con1	Leaf	215.184	4.5265	2.92601	0.462533
	0.502	0.35687	0.34431	2.33783	162.996		0.4516	0.44123	3.01559	210.251	47.2543	3.44934			Root	225.329	9.27094	4.2188	0.3023
	0.505	0.35436	0.3418	2.32028	160.811		0.47253	0.46216	3.16196	219.146	58.3341	2.75673		Con2	Leaf	183.702	3.88919	7.36137	0.311078
Con2	0.503	0.36379	0.35123	2.38622	166.039		0.40691	0.39654	2.70308	188.087	22.0474	7.53101			Root	189.884	3.15228	9.06885	0.651274
	0.503	0.35048	0.33792	2.29315	159.563		0.39512	0.38475	2.62063	182.35	22.7871	7.00235		K1	Leaf	254.057	0.574681	3.1676	0.164084
	0.501	0.34913	0.33657	2.28371	159.54		0.39019	0.37982	2.58615	180.669	21.1291	7.55075			Root	259.735	2.35355	5.76829	0.028923
10²	0.498	0.41045	0.39789	2.71252	190.639		0.53613	0.52576	3.60671	253.484	62.8451	3.03347		K2	Leaf	269.777	5.34819	3.83452	0.165229
	0.503	0.42466	0.4121	2.81189	195.658		0.54248	0.53211	3.65112	254.054	58.3958	3.35055			Root	281.039	3.76506	5.83515	0.110906
	0.502	0.41802	0.40546	2.76545	192.811		0.54263	0.53226	3.65217	254.633	61.8226	3.11877		K3	Leaf	291.906	4.84061	4.33092	0.366331
10⁴	0.505	0.4647	0.45214	3.09189	214.289		0.57251	0.56214	3.86112	267.602	53.313	4.01945			Root	300.551	6.71095	6.07485	0.891545
	0.503	0.45469	0.44213	3.02189	210.271		0.56674	0.55637	3.82077	265.859	55.5881	3.78265		K4	Leaf	306.029	2.00622	5.47383	0.406316
	0.501	0.46714	0.45458	3.10895	217.192		0.58506	0.57469	3.94888	275.87	58.6777	3.70144			Root	312.732	3.28802	6.75933	0.0660299
10⁶	0.502	0.51129	0.49873	3.41769	238.285		0.61391	0.60354	4.15063	289.387	51.1012	4.66301
	0.503	0.51012	0.49756	3.40951	237.242		0.63174	0.62137	4.27531	297.487	60.2448	3.93797
	0.499	0.50223	0.48967	3.35434	235.274		0.60926	0.59889	4.11811	288.846	53.5715	4.39178
10⁸	0.504	0.54733	0.53477	3.66972	254.842		0.64616	0.63579	4.37615	303.9	49.0579	5.19471
	0.502	0.55087	0.53831	3.69448	257.583		0.64861	0.63824	4.39329	306.305	48.7219	5.2868
	0.501	0.56197	0.54941	3.7721	263.52		0.65059	0.64022	4.40713	307.884	44.3637	5.93998
Root	M	OD	∆OD(GSH)		GSH(μmol/g FW)			∆OD(GSH+GSSG)		GSH+GSSG	GSSG	GSH/GSSG
Con1	0.501	0.39221	0.37965	2.58497	180.586		0.47494	0.46457	3.17881	222.073	41.4863	4.35292
	0.5	0.38611	0.37355	2.54231	177.962		0.46597	0.4556	3.11608	218.126	40.1643	4.43083
	0.502	0.40692	0.39436	2.68783	187.399		0.50398	0.49361	3.38189	235.789	48.3904	3.87264
Con2	0.499	0.37489	0.36233	2.46385	172.815		0.4146	0.40423	2.75685	193.366	20.5516	8.40883
	0.503	0.37258	0.36002	2.44769	170.317		0.40891	0.39854	2.71706	189.06	18.7435	9.08671
	0.501	0.37002	0.35746	2.42979	169.746		0.40361	0.39324	2.68	187.226	17.4797	9.71101
10²	0.503	0.47379	0.46123	3.15545	219.564		0.54988	0.53951	3.70287	257.655	38.0903	5.76431
	0.502	0.4761	0.46354	3.17161	221.128		0.55212	0.54175	3.71853	259.26	38.1321	5.799
	0.5	0.4789	0.46634	3.19119	223.383		0.55619	0.54582	3.74699	262.29	38.9063	5.74157
10⁴	0.506	0.52505	0.51249	3.51392	243.057		0.60717	0.5968	4.1035	283.839	40.7813	5.96003
	0.502	0.50669	0.49413	3.38552	236.043		0.58801	0.57764	3.96951	276.759	40.7162	5.79727
	0.503	0.51713	0.50457	3.45853	240.653		0.60098	0.59061	4.06021	282.52	41.8663	5.74814
10⁶	0.501	0.54718	0.53462	3.66867	256.294		0.633	0.62263	4.28413	299.29	42.9958	5.96091
	0.503	0.55385	0.54129	3.71531	258.521		0.65294	0.64257	4.42357	307.803	49.2819	5.24575
	0.499	0.5482	0.53564	3.6758	257.822		0.62091	0.61054	4.19958	294.56	36.7378	7.01789
10⁸	0.504	0.58919	0.57663	3.96245	275.17		0.67061	0.66024	4.54713	315.773	40.6031	6.77706
	0.506	0.58007	0.56751	3.89867	269.671		0.65969	0.64932	4.47077	309.243	39.572	6.81469
	0.502	0.58133	0.56877	3.90748	272.434		0.66271	0.65234	4.49189	313.179	40.7454	6.68625
